# Supplementary material for: Transcriptional profiling of Pseudomonas aeruginosa and Staphylococcus aureus during in vitro co-culture
Source: BMC Genomics. 2019 Jan 10;20:30. doi: 10.1186/s12864-018-5398-y (PMC6327441; doi:10.1186/s12864-018-5398-y)
Supplement: Supplementary file 3 — Table S1. Differentially expressed genes in S. aureus in co-culture versus mono-culture (average of three replicates, after normalization). (XLSX 35 kb) [file 12864_2018_5398_MOESM3_ESM.xlsx]

## Sheet: Sheet1
Table S1. Table of differentially expressed genes in S. aureus in co-culture versus mono-culture (average of three replicates, after normalization).
geneName	FC	annotation	functional category
acs	-4.18452		metabolism
acuC	-3.09766		metabolism
adh1	3.16753	Alcohol dehydrogenase	metabolism
adhE	7.64284	alcohol dehydrogenase	metabolism
agrD	-2.20111		metabolism
aldA	-3.90567	aldehyde DH-like	metabolism
alsD	-14.8919	Alpha-acetolactate decarboxylase	metabolism
alsS	-10.4965	Alpha-acetolactate synthase	metabolism
ampA	2.06426		unknown
apbA	-2.06459		unknown
arcA	-26.57	Arginine deiminase	aa metabolism
arcB	-35.8087	Ornithine carbamoyltransferase	aa metabolism
arcC	-7.09212	Carbamate kinase	metabolism
arcD	-22.9727	Arginine/ornithine antiporter	aa metabolism
arcR	-7.11684	HTH-type transcriptional regulator ArcR	regulation
argD	2.55422	arginine biosynthesis	aa metabolism
argF	-3.13028	Ornithine carbamoyltransferase	aa metabolism
argG	15.3017	Argininosuccinate synthase	aa metabolism
argH	12.4936	Argininosuccinate lyase	aa metabolism
aspS	3.50731	Aspartate--tRNA ligase	RNA synthesis/modification
aur	4.61017	Zinc metalloproteinase aureolysin	metabolism
bioA	2.04967		metabolism
bsaA1	2.20701		cellular process
bsaG	-3.65804		unknown
capA	-2.03808	Capsular polysaccharide biosynthesis	cell envelope
capD	-2.22434	Capsular polysaccharide biosynthesis	cell envelope
capE	-2.47621	Capsular polysaccharide biosynthesis	cell envelope
capF	-2.92384	Capsular polysaccharide biosynthesis	cell envelope
capG	-3.40341	Capsular polysaccharide biosynthesis	cell envelope
capH	-3.92179	Capsular polysaccharide biosynthesis	cell envelope
capI	-5.59142	Capsular polysaccharide biosynthesis	cell envelope
capJ	-5.59775	Capsular polysaccharide biosynthesis	cell envelope
capK	-7.95358	Capsular polysaccharide biosynthesis	cell envelope
capL	-5.25046	Capsular polysaccharide biosynthesis	cell envelope
capM	-6.09163	Capsular polysaccharide biosynthesis	cell envelope
capN	-5.4572	Capsular polysaccharide biosynthesis	cell envelope
capO	-4.93634	Capsular polysaccharide biosynthesis	cell envelope
capP	-4.5326	Capsular polysaccharide biosynthesis	cell envelope
carB	56.6647	Carbamoyl-phosphate synthase large chain	metabolism
cidA	-16.6652	Holin-like protein CidA	cell envelope
clpC	2.21908		protein fate
clpX	2.02065		protein fate
coa	3.61033		unknown
comK	2.21464		unknown
cspB	-2.84099	cold shock protein	cellular process
cspC	-2.30056		DNA metabolism
dltC	-2.0548		cell envelope
eno	2.84921	glycolytic gap-pgk-tpi-pgm-eno operon	sugar metabolism
entB	-2.21404		unknown
eta	3.15928	Exfoliative toxin A	virulence
fbaA	2.55078	Fructose-bisphosphate aldolase	unknown
fer	2.85155	ferredoxin	energy metabolism
folC	-2.07188		metabolism
gapA	5.56621	glycolytic gap-pgk-tpi-pgm-eno operon	sugar metabolism
gapB	-4.76491	Glyceraldehyde-3-phosphate dehydrogenase	sugar metabolism
gapR	6.00144	glycolytic gap-pgk-tpi-pgm-eno operon	sugar metabolism
gatA	2.11517	tRNA aminoacylation	protein synthesis
gatC	2.45977	tRNA aminoacylation	protein synthesis
glpF	-5.4653	glycerol uptake facilitator	transport
glpQ	-2.35225	Glycerophosphoryl diester phosphodiesterase	metabolism
gltB	-2.09624	Glutamate synthase, large subunit	sugar metabolism
gltD	-2.10692	Glutamate synthase, small subun	sugar metabolism
gntK	-4.38533	Gluconate kinase	sugar metabolism
gntP	-4.01349	Gluconate permease	sugar metabolism
gntR	-4.17038	Gluconate operon transcriptional represso	sugar metabolism
gpmA	-2.24961		unknown
hisB	-5.38848	Imidazoleglycerol-phosphate dehydratas	metabolism
hisS	4.4641	tRNA aminoacylation	protein synthesis
hisZ	-7.31363	ATP phosphoribosyltransferase regulatory subunit	metabolism
hla	-2.31014		virulence
hlgA	-2.55568		virulence
hlgB	-3.86164		virulence
hlgC	-3.65761		virulence
hpt	2.01246	Hypoxanthine phosphoribosyltransferase	metabolism
hutU	-2.1105	detected for persister formation	energy metabolism
hysA	4.57592	Hyaluronate lyase	unknown
ilvA	2.02177		metabolism
int	2.20744		DNA metabolism
ipdC	-2.23978		unknown
ipk	-2.25017		metabolism
isaB	2.90933	Immunodominant antigen B	unknown
kdpA	-5.88769	Potassium-transporting ATPase potassium-binding subunit	transport
kdpB	-2.48913	Potassium-transporting ATPase ATP-binding subunit	transport
kdpD	-4.11417	Sensor histidine kinase KdpD	signal transduction
kdpE	-3.74656	KDP operon transcriptional regulatory protein	signal transduction
ldh1	3.85525	lactate dehydrogenase	energy metabolism
lip (A) ?	-7.43004	Lipoyl synthase	metabolism
lpl6nm	2.26875		unknown
lukD	-3.50947	leukotoxin lukD	virulence
lukE	-5.52416	leukotoxin lukE	virulence
lytN	-2.35396	cell wall hydrolase	cell envelope
malA	-4.24207		unknown
marR	-2.321	regulator of efflux operon mepRA	transport
murP	-3.03586	sucrose-specific PTS transporter IIBC component	transport
nanA	-10.5713	N-acetylneuraminate lyase	metabolism
nanE	-2.83203	Putative N-acetylmannosamine-6-phosphate 2-epimerase	metabolism
ndhF	5.87747	NADH:menaquinone oxidoreductase (subunit 5)	metabolism
nrdE	-2.36593	Ribonucleoside-diphosphate reductase	metabolism
nrdF	-3.35067	Ribonucleotide-diphosphate reductase beta chain	metabolism
NWMN_0022	4.54565	Pyridine nucleotides; Other	metabolism
NWMN_0027	2.35766	tRNA and rRNA base modification	Protein synthesis
NWMN_0050	2.60112		unknown
NWMN_0072	4.93717	NAD dependent epimerase/dehydratase family protein	sugar metabolism
NWMN_0073	3.51857	conserved hypothetical protein	unknown
NWMN_0074	2.39979	glycosyl transferase, group 1 family protein	metabolism
NWMN_0093	2.96075	Transposase family	unknown
NWMN_0121	-6.58785	D-isomer specific 2-hydroxyacid dehydrogenase	metabolism
NWMN_0122	-9.44509	conserved hypothetical protein	unknown
NWMN_0123	-3.17072	conserved hypothetical protein	unknown
NWMN_0124	-4.37828	4'-phosphopantetheinyl transferase superfamily	protein fate
NWMN_0125	2.73111	conserved hypothetical protein	unknown
NWMN_0134	-3.46544	conserved hypothetical protein	unknown
NWMN_0135	-3.23307	N-acetylmuramate degradation	metabolism
NWMN_0137	-3.89276	RpiR family transcriptional regulator	regulation
NWMN_0145	-2.59939	peptide ABC transporter, permease protein	transport
NWMN_0151	-2.79523	conserved hypothetical protein	transport
NWMN_0152	-2.84393	conserved hypothetical protein	unknown
NWMN_0153	-3.87989	conserved hypothetical protein	transport
NWMN_0154	-5.68846	conserved hypothetical protein	unknown
NWMN_0155	-3.08504		energy metabolism
NWMN_0156	-4.6664	Xylose isomerase	sugar metabolism
NWMN_0163	-7.02988	conserved hypothetical protein	protein fate
NWMN_0164	-3.99878	glycerophosphoryl diester phosphodiesterase	unknown
NWMN_0165	2.00612		unknown
NWMN_0171	-2.49856		unknown
NWMN_0174	2.59983	conserved hypothetical protein	unknown
NWMN_0175	2.17438	NO dioxygenase , Flavohemoprotein	energy metabolism
NWMN_0177	-2.74611		transport
NWMN_0178	2.93267	conserved hypothetical protein	unknown
NWMN_0201	2.32905	Menaquinone and ubiquinone	metabolism
NWMN_0206	-2.49313	conserved hypothetical protein	unknown
NWMN_0217	-2.51033		Cell envelope
NWMN_0219	2.15686	conserved hypothetical protein	unknown
NWMN_0226	-2.73995	conserved hypothetical protein	unknown
NWMN_0234	2.23685	conserved hypothetical protein	unknown
NWMN_0245	-2.05815	conserved hypothetical protein	Cell envelope
NWMN_0247	2.68092	formate/nitrite transporter family protein	transport
NWMN_0256	-5.30614	Cations and iron carrying compounds	transport
NWMN_0258	-4.22564		unknown
NWMN_0259	-2.06181	conserved hypothetical protein	unknown
NWMN_0267	-2.05067		unknown
NWMN_0268	4.15383	phage anti-repressor protein	virulence
NWMN_0269	3.85835	conserved hypothetical protein	unknown
NWMN_0307	-2.52671		unknown
NWMN_0316	2.72794	conserved hypothetical protein	unknown
NWMN_0317	2.29923	conserved hypothetical protein	unknown
NWMN_0318	2.44812	conserved hypothetical protein	unknown
NWMN_0319	2.00216	conserved hypothetical protein	unknown
NWMN_0323	-4.87636	ascorbate-specific PTS system enzyme IIC	signal transduction
NWMN_0324	-5.92185	conserved hypothetical protein	unknown
NWMN_0325	-5.04243	conserved hypothetical protein	unknown
NWMN_0329	-4.78664	Glycerol-3-phosphate transporter	transport
NWMN_0339	-2.54673	conserved hypothetical protein	unknown
NWMN_0345	-3.27065		unknown
NWMN_0346	3.63384	Acetyl-CoA acetyltransferase	metabolism
NWMN_0365	-4.03869		unknown
NWMN_0401	2.12772	conserved hypothetical protein	unknown
NWMN_0402	2.80631		unknown
NWMN_0419	4.20975	conserved hypothetical protein	unknown
NWMN_0426	-2.98398	ABC transporter, ATP-binding protein	transport
NWMN_0427	-3.47539	ABC transporter, permease protein	transport
NWMN_0428	-2.82841	ABC transporter, substrate-binding protein	transport
NWMN_0433	-2.96339	conserved hypothetical protein	unknown
NWMN_0434	-2.35121	conserved hypothetical protein	unknown
NWMN_0482	-2.02062	Folic acid biosynthesis	metabolism
NWMN_0521	2.24718	hydrolase, haloacid dehalogenase-like protein	metabolism
NWMN_0533	2.55061	conserved hypothetical protein	metabolism
NWMN_0534	2.6286	conserved hypothetical protein	metabolism
NWMN_0536	-2.15149	conserved hypothetical protein	transport
NWMN_0542	-4.60551	conserved hypothetical protein	unknown
NWMN_0547	-2.46861	conserved hypothetical protein	transport
NWMN_0563	-2.64661	conserved hypothetical protein	unknown
NWMN_0564	-2.87124	conserved hypothetical protein	unknown
NWMN_0565	-2.17684	conserved hypothetical protein	unknown
NWMN_0566	-4.39575	conserved hypothetical protein	unknown
NWMN_0567	-2.13081	conserved hypothetical protein	unknown
NWMN_0570	-2.08522	conserved hypothetical protein	unknown
NWMN_0572	2.29917	aldo/keto reductase family protein	metabolism
NWMN_0575	-2.1939	conserved hypothetical protein	metabolism
NWMN_0576	-2.52913	conserved hypothetical protein	unknown
NWMN_0585	-2.15749	conserved hypothetical protein	unknown
NWMN_0601	-10.5622	Manganese ABC transporter substrate-binding protein	transport
NWMN_0602	-9.78494	conserved hypothetical protein	transport
NWMN_0603	-8.70674	ABC transporter ATP-binding protein	transport
NWMN_0623	-2.21739	conserved hypothetical protein	unknown
NWMN_0625	-2.00927	conserved hypothetical protein	unknown
NWMN_0637	-2.41668	staphylococcal accessory regulator protein X	signal transduction
NWMN_0643	-2.14425	conserved hypothetical protein	unknown
NWMN_0662	-2.60286	conserved hypothetical protein	unknown
NWMN_0666	2.55101	conserved hypothetical protein	unknown
NWMN_0679	-4.97172	conserved hypothetical protein	RNA synthesis/modification
NWMN_0680	-6.15064	6-pyruvoyl tetrahydropterin synthase	RNA synthesis/modification
NWMN_0681	-6.05211	conserved hypothetical protein	RNA synthesis/modification
NWMN_0696	-2.64123	di-/tripeptide ABC transporter	transport
NWMN_0697	-2.67136	7-cyano-7-deazaguanine reductase	unknown
NWMN_0698	-2.0354	conserved hypothetical protein	unknown
NWMN_0719	2.91032	CRISPR-associated helicase Cas3	unknown
NWMN_0724	-2.42084	spore coat assembly protein SafA	cellular process
NWMN_0746	-2.04509		unknown
NWMN_0757	4.05285	secreted von Willebrand factor-binding protein	unknown
NWMN_0759	4.34807	conserved hypothetical protein	unknown
NWMN_0760	2.89449	thermonuclease precursor	transport
NWMN_0778	2.14591	conserved hypothetical protein	transcription
NWMN_0780	-2.22403	ABC transporter ATP-binding protein	transport
NWMN_0781	-3.33064	ABC transporter permease protein	transport
NWMN_0782	-3.57691	lipoportein	cell envelope
NWMN_0800	2.01859	hydrolase	unknown
NWMN_0826	2.21066	NADH-dependent flavin oxidoreductase	unknown
NWMN_0829	-2.3952		unknown
NWMN_0860	-2.70181		transport
NWMN_0861	-2.59706	oligopeptide ABC transporter, oligopeptide-binding protein	transport
NWMN_0897	2.82069	Lipoate--protein ligase	protein fate
NWMN_0906	-2.56871		protein fate
NWMN_0910	2.47731	ribosomal-protein-alanine acetyltransferase	protein synthesis
NWMN_0943	-2.09789	cobalt ECF transporter T component CbiQ	transport
NWMN_0971	-3.72821	metal ion transporter, metal ion (Mn2+/Fe2+) transporter (Nramp) family	transport
NWMN_0995	3.51001	Phage anti-repressor protein	phage
NWMN_0996	2.39426	phage NM2	phage
NWMN_0997	3.25658	phage NM2	phage
NWMN_0998	2.51242	phage NM2	phage
NWMN_0999	2.41006	phage NM2	phage
NWMN_1029	-2.02942		unknown
NWMN_1030	-2.25054		unknown
NWMN_1038	-3.235	holin, phage phi LC3 family	phage
NWMN_1039	-2.3171		unknown
NWMN_1059	-2.52057		unknown
NWMN_1069	2.24131	Fibrinogen-binding protein	unknown
NWMN_1070	2.04263	Uncharacterized protein	unknown
NWMN_1074	-2.46813		unknown
NWMN_1080	-2.03785	TRAP transporter, DctM subunit	transport
NWMN_1083	-2.48501		unknown
NWMN_1084	-4.55754	Phenol-soluble modulin beta 1	unknown
NWMN_1104	-6.09126		unknown
NWMN_1213	2.3703	Glutathione peroxidase	metabolism
NWMN_1214	2.04389		unknown
NWMN_1228	-3.22885	O-phospho-L-seryl-tRNA:Cys-tRNA synthase	RNA synthesis/modification
NWMN_1232	-4.66096	daunorubicin resistance ABC transporter membrane protein	transport
NWMN_1238	-2.04627		unknown
NWMN_1252	2.03326		unknown
NWMN_1255	2.15527	LPXTG cell wall anchor domain	cell envelope
NWMN_1259	-2.81843		unknown
NWMN_1263	2.09364	Aconitate hydratase	energy metabolism
NWMN_1275	2.96903	4-oxalocrotonate tautomerase family enzyme	energy metabolism
NWMN_1291	-2.23643	nickel import ATP-binding protein NikD	transport
NWMN_1292	-2.25177	nickel ABC transporter, permease subunit NikC	transport
NWMN_1293	-2.01205	nickel ABC transporter, permease subunit NikB	transport
NWMN_1321	-2.34501	cobaltochelatase, CobT subunit	metabolism
NWMN_1322	-2.23606	gas vesicle protein GvpN	cellular process
NWMN_1327	-2.20978	heavy metal sensor kinase	signal transduction
NWMN_1342	-3.46634		unknown
NWMN_1352	4.10763	Putative iron-regulated membrane protein	unknown
NWMN_1355	2.26915		unknown
NWMN_1372	-2.33457	VPDSG-CTERM protein sorting domain	unknown
NWMN_1388	3.31143	Pyridine nucleotide-disulphide oxidoreductase	unknown
NWMN_1419	2.7622		unknown
NWMN_1420	3.89864	Bacillithiol system oxidoreductase	metabolism
NWMN_1436	-2.14072	type VII secretion protein EssB	protein fate
NWMN_1463	-2.05016		unknown
NWMN_1514	2.24271		unknown
NWMN_1522	-2.34618		unknown
NWMN_1526	-3.11306		unknown
NWMN_1530	2.26612	thiazole biosynthesis adenylyltransferase ThiF	metabolism
NWMN_1554	2.06654		unknown
NWMN_1600	2.3596	HAD hydrolase, family IIIA	unknown
NWMN_1606	2.07124	type I restriction-modification system, M subunit	DNA metabolism
NWMN_1635	2.06809	phenylalanine--tRNA ligase, beta subunit	protein synthesis
NWMN_1636	2.01915	conserved hypothetical protein	unknown
NWMN_1639	-2.1961		unknown
NWMN_1656	-4.99564	truncated transposase for IS1272	unknown
NWMN_1670	-2.64886		unknown
NWMN_1687	-2.19356		unknown
NWMN_1695	2.01403	truncated transposase	unknown
NWMN_1708	-2.96617		unknown
NWMN_1738	-2.09807		unknown
NWMN_1750	2.18492	Extracellular glutamine-binding protein	unknown
NWMN_1758	-2.03729	lipid A export permease/ATP-binding protein MsbA	cell envelope
NWMN_1779	-2.02975		unknown
NWMN_1811	2.73842		unknown
NWMN_1854	-2.03868	transporter, divalent anion:Na+ symporter (DASS) family	transport
NWMN_1860	2.57724		unknown
NWMN_1866	-3.88179	ABC-2 type transport system permease protein	transport
NWMN_1867	-3.07359	ABC transporter ATP-binding protein	transport
NWMN_1868	-4.77038	conserved hypothetical protein	unknown
NWMN_1884	8.62	conserved hypothetical protein	phage
NWMN_1885	7.23514	conserved hypothetical protein NM1	phage
NWMN_1889	8.48	conserved hypothetical protein NM1	phage
NWMN_1890	3.13006	phage major tail protein NM1	phage
NWMN_1891	3.5795	conserved hypothetical protein NM1	phage
NWMN_1892	4.83845	conserved hypothetical protein NM1	phage
NWMN_1894	6.72472	conserved hypothetical protein NM1	phage
NWMN_1896	6.34318	phage major capsid protein NM1	phage
NWMN_1897	2.47715	phage Clp-like protease NM1	phage
NWMN_1921	2.02094	phage cI-like repressor NM3	phage
NWMN_1924	2.04155	sporulation lipoprotein, YhcN/YlaJ family	cellular process
NWMN_1926	6.44938	sphingomyelin phosphodiesterase	cellular process
NWMN_1951	-3.07141		unknown
NWMN_1952	-2.25237	selenium metabolism protein YedF	unknown
NWMN_1990	2.11689	copper ion binding protein	transport
NWMN_1991	2.63105	zinc finger protein ZPR1 homolog	unknown
NWMN_2001	2.34835	single-stranded DNA-binding protein	DNA metabolism
NWMN_2033	2.14682	ribosomal-protein-alanine acetyltransferase	protein synthesis
NWMN_2034	2.96545	pantothenate kinase	metabolism
NWMN_2049	-8.22496	Zinc and cobalt transport repressor protein	transport
NWMN_2050	-12.5011	Cation efflux family protein	transport
NWMN_2074	-12.8125	hypothetical	unknown
NWMN_2075	3.58253	sporulation integral membrane protein YlbJ	cellular process
NWMN_2089	-2.89871	transporter, betaine/carnitine/choline transporter (BCCT) family	transport
NWMN_2165	-2.74537	homoprotocatechuate degradation operon regulator, HpaR	metabolism
NWMN_2166	-2.61347	multidrug resistance protein	unknown
NWMN_2180	2.11842	formate dehydrogenase family accessory protein FdhD	energy metabolism
NWMN_2204	2.68477		unknown
NWMN_2209	-2.30691		unknown
NWMN_2218	-2.21574	GABA permease	transport
NWMN_2233	-2.51061	aminoethylphosphonate catabolism associated LysR family transcriptional regulator	signal transduction
NWMN_2261	-2.67144	ABC exporter ATP-binding subunit, DevA family	transport
NWMN_2262	-2.79252	acidobacterial duplicated orphan permease	transport
NWMN_2272	2.68852	putative quinone oxidoreductase, YhdH/YhfP family	unknown
NWMN_2279	-3.08067	PTS sucrose sp transport	signal transduction
NWMN_2304	-3.80832		unknown
NWMN_2313	-2.01112	lysine-arginine-ornithine-binding periplasmic protein	transport
NWMN_2330	-2.3796		unknown
NWMN_2337	-3.93737	GABA permease	transport
NWMN_2338	-2.31377	Na+/H+ antiporter	transport
NWMN_2341	2.25056	hopanoid-associated sugar epimerase	unknown
NWMN_2349	-3.90841	amino acid transporter	transport
NWMN_2365	2.93645		unknown
NWMN_2366	2.38617		unknown
NWMN_2367	3.01238	diaminopimelate epimerase	metabolism
NWMN_2368	-2.03125		unknown
NWMN_2370	-2.39517	AbgT transporter family	transport
NWMN_2375	2.41872	3-hydroxybutyrate dehydrogenase	metabolism
NWMN_2376	-2.25435		unknown
NWMN_2389	2.58328		unknown
NWMN_2390	2.15598	oligosaccharyl transferase, archaeosortase A system-associated	unknown
NWMN_2404	2.33692	Zn(II)-responsive transcriptional regulator	signal transduction
NWMN_2405	2.84199	RelA/SpoT family protein	cellular process
NWMN_2408	-2.45255	D-galactonate transporter	transport
NWMN_2415	-2.32293		unknown
NWMN_2416	2.58267	2-succinyl-6-hydroxy-2,4-cyclohexadiene-1-carboxylate synthase	metabolism
NWMN_2417	2.85635	catechol 2,3 dioxygenase	energy metabolism
NWMN_2419	2.03907	ribosomal-protein-alanine acetyltransferase	protein synthesis
NWMN_2421	2.29102	5,6-dimethylbenzimidazole synthase	metabolism
NWMN_2422	2.14287	phosphoglycerate dehydrogenase	metabolism
NWMN_2453	-3.86221	exosortase F-associated protein	unknown
NWMN_2454	-2.80523	putative delta-1-pyrroline-5-carboxylate dehydrogenase	energy metabolism
NWMN_2456	-2.78267		unknown
NWMN_2457	-2.05338	heavy metal translocating P-type ATPase	transport
NWMN_2486	2.20502	type VII secretion effector, TIGR04197 family	unknown
NWMN_2489	22.032	Uncharacterized protein	unknown
NWMN_2491	2.36155		unknown
NWMN_2492	2.23865	probable dihydroxyacetone kinase regulator	unknown
NWMN_2500	-2.17336		transport
NWMN_2508	-2.48773		unknown
NWMN_2509	12.7097	Oxygen-dependent choline dehydrogenase	cellular process
NWMN_2511	2.51786	anthranilate synthase component I	metabolism
NWMN_2512	-2.08366	hydroxyacylglutathione hydrolase	cellular process
NWMN_2520	3.20689	hypothetical	unknown
NWMN_2538	2.12764	cell division protein ZipA	cellular process
NWMN_2541	-2.0161	mannose-6-phosphate isomerase, class I	energy metabolism
NWMN_2549	-2.01878	accessory Sec system protein Asp3	protein fate
NWMN_2560	2.04213	ribosomal-protein-alanine acetyltransferase	protein synthesis
NWMN_2582	-2.37696	energy-coupling factor transporter ATPase	transport
NWMN_2584	-2.52985	adenosyl-fluoride synthase	cellular process
NWMN_2587	2.52981	tRNA 2-selenouridine synthase	protein synthesis
NWMN_2597	-2.17081		unknown
NWMN_2608	2.40926	MFS transporter, metabolite:H+ symporter (MHS) family protein	transport
NWMN_rRNA01	2.82468		rRNA
NWMN_rRNA02	3.5544		rRNA
NWMN_rRNA09	3.3392		rRNA
NWMN_rRNA10	2.98168		rRNA
oppB	-2.2895	Cations and iron carrying compounds	transport
oppD	-2.44271	Cations and iron carrying compounds	transport
oppF	-2.46481	Cations and iron carrying compounds	transport
opuCA	2.06872	Amino acids, peptides and amines	transport
panE	2.49872	2-dehydropantoate 2-reductase	metabolism
pckA	-9.57055	Phosphoenolpyruvate carboxykinase (ATP)	metabolism
pepF	2.24694		protein fate
pfk A (?)	2.92032	ATP-dependent 6-phosphofructokinase	energy metabolism
pflB	-5.91887	Formate acetyltransferase	energy metabolism
pgi	2.09502		unknown
pgk	5.81289	glycolytic gap-pgk-tpi-pgm-eno operon	energy metabolism
pgm	5.49306	glycolytic gap-pgk-tpi-pgm-eno operon	energy metabolism
phoB	2.46747		unknown
porA	5.18071	Pyruvate flavodoxin ferredoxin oxidoreductase	energy metabolism
porB	2.8099	Pyruvate ferredoxin oxidoreductase	energy metabolism
purA	4.42319	Adenylosuccinate synthetase	metabolism
purR	-2.18271	Pur operon repressor	metabolism
putA	-6.9366	Proline dehydrogenase	unknown
pykA	2.03059		energy metabolism
pyrA	94.3392	Carbamoyl-phosphate synthase small chain	metabolism
pyrB	94.3518	aspartate transcarbamoylase	metabolism
pyrC	126.345	dihydroorotase	metabolism
pyrD	24.9545	Dihydroorotate dehydrogenase (quinone)	metabolism
pyrE	29.687	Orotate phosphoribosyltransferase	metabolism
pyrF	37.6399	Orotidine 5'-phosphate decarboxylase	metabolism
pyrG	2.40216	CTP synthase	metabolism
pyrP	255.618	uracil permease	metabolism
pyrR	54.3172	Bifunctional protein PyrR	metabolism
ribA	-3.50203	Riboflavin biosynthesis protein RibBA	metabolism
ribB	-3.124		metabolism
ribD	-2.48817	Riboflavin biosynthesis protein RibD	metabolism
ribH	-4.34434	6,7-dimethyl-8-ribityllumazine synthase	metabolism
rlp	-2.06572	Riboflavin biosynthesis protein RibH	metabolism
rnpA	2.54399	Ribonuclease P protein component	transcription
rplS	2.16509		protein synthesis
rpmB	-2.0166		protein synthesis
rpsO	2.11093		protein synthesis
sak	2.17701		unknown
sarA	-2.29578	Global transcriptional regulator SarA	signal transduction
sarR	-2.20422	Staphylococcal accessory regulator R	signal transduction
sarV	-3.46977	Staphylococcal accessory regulator V	signal transduction
sbnC	-3.19608	Siderophore biosynthesis IucC family protein	metabolism
scdA	2.72347	Iron-sulfur cluster repair protein ScdA	metabolism
sdhA	-2.85621	Succinate dehydrogenase flavoprotein subunit	metabolism
sdhB	-3.60606	Succinate dehydrogenase iron-sulfur protein	energy metabolism
sdhC	-3.36424	Succinate dehydrogenase cytochrome b558 subunit	energy metabolism
sea	-2.67427	Enterotoxin type A (phage NM3 island)	virulence
set11nm	3.48764	set 11 exotoxin	virulence
set3nm	2.09754	set 3 exotoxin	virulence
set4nm	2.04943	set 4 exotoxin	virulence
sodA	2.18227	Superoxide dismutase	metabolism
splA	-3.90508	Serine protease SplA	virulence
splB	-3.44051	Serine protease SplB	virulence
splC	-4.73574	Serine protease SplC	virulence
splD	-10.4989	Serine protease SplD	virulence
splE	-10.4383	Serine protease SplE	virulence
splF	-6.28122	Serine protease SplF	virulence
ssp	2.95514	Extracellular matrix protein-binding protein emp	virulence
sucA	-2.13816	2-oxoglutarate dehydrogenase E1 component	metabolism
sucB	-2.92514	Dihydrolipoyllysine-residue succinyltransferase component of 2-oxoglutarate dehydrogenase complex	metabolism
tatA	-2.33496	Sec-independent protein translocase protein TatA	transport
tilS	2.09519	tRNA(Ile)-lysidine synthase	tRNA modification
tnp	8.04559		cellular process
tpiA	5.66972	glycolytic gap-pgk-tpi-pgm-eno operon	metabolism
treC	-2.44692	Alpha,alpha-phosphotrehalase	metabolism
treP	-3.88349	PTS system, trehalose-specific IIBC component	metabolism
trmB	-4.06468	tRNA (guanine-N(7)-)-methyltransferase	tRNA modification
trmE	2.36078	tRNA modification GTPase MnmE	tRNA modification
trpA	-8.09369	Tryptophan synthase alpha chain	aa metabolism
trpB	-7.50828	Tryptophan synthase beta chain	aa metabolism
trpC	-7.73176	Indole-3-glycerol phosphate synthase	aa metabolism
trpD	-5.57386	Anthranilate phosphoribosyltransferase	aa metabolism
trpE	-5.30902	Anthranilate synthase component I	aa metabolism
trpF	-7.79409	N-(5'-phosphoribosyl)anthranilate isomerase	aa metabolism
trpG	-4.31982	Anthranilate synthase component II	aa metabolism
uhpT	-11.9543	Hexose phosphate transport protein	transport
ulaA	-4.56265	PTS system sugar-specific permease component family protein	transport
