# Supplementary material for: Transcriptional profiling of Pseudomonas aeruginosa and Staphylococcus aureus during in vitro co-culture
Source: BMC Genomics. 2019 Jan 10;20:30. doi: 10.1186/s12864-018-5398-y (PMC6327441; doi:10.1186/s12864-018-5398-y)
Supplement: Supplementary file 4 — Table S2. Differentially expressed genes in P. aeruginosa in co-culture versus mono-culture (average of three replicates, after normalization). (XLSX 36 kb) [file 12864_2018_5398_MOESM4_ESM.xlsx]

## Sheet: Sheet1
Table S2. Table of differentially expressed genes in P. aeruginosa in co-culture versus mono-culture (average of three replicates, after normalization).
gene name/number	FC	annotation	category
PA14_37310	-20.3504	allophanate hydrolase subunit II putative	metabolism
PA14_37290	-18.8018	allophanate hydrolase subunit I putative	metabolism
PA14_37270	-18.646	LamB/YcsF , carbohydrate/lactam utilization	metabolism
mmsB	-16.4811	3-hydroxyisobutyrate dehydrogenase	aa metabolism
mmsA	-15.6831	methylmalonate-semialdehyde dehydrogenas	aa metabolism
opdO	-15.1331	lactam/pyroglutamate uptake	transport
pchB	-14.7918	pyochelin synthesis	virulence
PA14_37320	-14.0222	hypothetical	unknown
PA14_37250	-12.5778	MFS transporter (sugar ?)	transport
bkdA1	-11.8705	2-oxoisovalerate dehydrogenase subunit alpha	aa metabolism
gnuT	-11.5291	gluconate permease	transport
pchC	-11.3199	pyochelin synthesis	virulence
pchH	-10.812	ABC transporter	transport
pchG	-10.4793	pyochelin synthesis	virulence
pchA	-9.971	pyochelin synthesis	virulence
pchF	-9.55683	pyochelin synthesis	virulence
gltK	-9.47041	ATP-binding component of ABC transporter	transport
PA14_23000	-9.37184	permease of ABC sugar transporter	transport
ampO	-9.33708	hypothetical	unknown
PA14_22990	-9.18786	permease of ABC sugar transporter	transport
pchE	-9.11853	pyochelin synthesis	virulence
oprB	-8.62963	Glucose/carbohydrate outer membrane porin	transport
bkdA2	-8.04672	2-oxoisovalerate dehydrogenase subunit beta	aa metabolism
pchI	-7.78945	ABC transporter	transport
fptB	-7.78871	hypothetical	unknown
PA14_34610	-7.77772	hypothetical	unknown
PA14_37210	-7.49122	hypothetical	unknown
PA14_06960	-7.15151	pauB1, FAD-dependent oxidoreductase	metabolism
PA14_38580	-6.81405	citrate transporter	transport
ampP	-6.75007	siderophore transporter	transport
esrC	-6.56168	transcriptional regulator of mexCDJ	regulation
pchD	-6.5098	pyochelin synthesis	virulence
phzC2	-6.23706	phenazin biosynthesis	virulence
phzG2	-6.14087	phenazin biosynthesis	virulence
gapB	-6.10698	glyceraldehyde-3-phosphate dehydrogenas	metabolism
bdhA	-5.81139	3-hydroxybutyrate dehydrogenase	metabolism
gntK	-5.7608	gluconokinase	metabolism
PA14_34580	-5.43265	oxidoreductase activity, acting on the CH-CH group of donors	metabolism
phzB2	-4.9313	phenazin biosynthesis	virulence
bkdB	-4.92888	branched-chain alpha-keto acid dehydrogenase	aa metabolism
fptA	-4.85049	pyochelin receptor	virulence
glcE	-4.83706	glycolate oxidase FAD binding subunit	metabolism
fadH2	-4.77791	2,4-dienoyl-CoA reductase	metabolism
PA14_28610	-4.73168	hypothetical	unknown
PA14_00620	-4.67439	hypothetical	unknown
PA14_12440	-4.55579	AcrR family transcriptional regulator	regulation
PA14_53530	-4.49672	hypothetical	unknown
mexG	-4.31549	RND efflux pump	transport
PA14_39990	-4.20225	iron ion binding	cellular process
gapA	-4.15099	glyceraldehyde 3-phosphate dehydrogenase	metabolism
PA14_11790	-4.14463	aa transporter	transport
mexH	-4.11653	RND efflux pump	transport
PA14_18150	-4.09958	acetyl-coa synthetase	metabolism
PA14_32670	-4.09541	catalytic activity	cellular process
PA14_42090	-4.04807	acetyl-CoA acetyltransferase	aa metabolism
PA14_67340	-4.04758	cytosine/purines uracil thiamine allantoin permease	aa metabolism
PA14_57610	-3.99453	hypothetical	unknown
glcF	-3.9739	glycolate oxidase subunit	metabolism
dppD	-3.97246	dipeptide ABC transporter ATP-binding protein DppF	transport
hutU	-3.90262	urocanase	aa metabolism
coxA	-3.89615	cytochrome c oxidase subunit I	metabolism
PA14_16280	-3.89181	NalC transcriptional regulator	regulation
phzD1	-3.88373	phenazin biosynthesis	virulence
PA14_37780	-3.87396	hypothetical	unknown
PA14_35240	-3.86042	glutamine amidotransferase	metabolism
PA14_16300	-3.80817	positive regulation of transporter activity	regulation
opdP	-3.79462	glycine-glutamate dipeptide porin	transport
hdhA	-3.7637	aldehyde dehydrogenase	metabolism
PA14_32530	-3.73932	cytochrome c	metabolism
PA14_11810	-3.71773	aldehyde dehydrogenase	metabolism
PA14_40100	-3.65893	hypothetical	unknown
phzG1	-3.64563	phenazin biosynthesis	virulence
lipH	-3.64141	lipase chaperon	metabolism
PA14_32540	-3.63803	electron carrier activity	cellular process
dppF	-3.61721	dipeptide ABC transporter ATP-binding protein DppF	transport
dppC	-3.60734	dipeptide ABC transporter ATP-binding protein DppF	transport
PA14_22080	-3.59363	resolvase	unknown
xdhA	-3.59272	xanthine dehydrogenase (xanthine > uric acid)	metabolism
lpdV	-3.57515	dihydrolipoamide dehydrogenase	metabolism
PA14_38370	-3.55107	hypothetical	unknown
dppB	-3.54742	dipeptide ABC transporter permease	transport
PA14_31510	-3.53882	short-chain dehydrogenase	cellular process
PA14_42080	-3.51119	3-hydroxyacyl-CoA dehydrogenase	aa metabolism
dppA4	-3.49922	dipeptide ABC transporter substrate-binding protein	transport
opmD	-3.49162	RND efflux pump	transport
PA14_31530	-3.48213	acyl-CoA thiolase	metabolism
PA14_37770	-3.43142	hydrolase	metabolism
mexI	-3.4314	RND efflux pump	transport
ibpA	-3.41427	heat-shock protein	cellular process
PA14_47920	-3.37138	ABC transporter substrate-binding protein	transport
lhpP	-3.35239	MFS transporter	transport
actP	-3.31792	acetate permease	transport
PA14_40020	-3.31649	lipid metabolic process	cellular process
PA14_67440	-3.29147	N-formimino-L-glutamate deiminase	aa metabolism
hutI	-3.26043	imidazolone-5-propionate hydrolas	aa metabolism
PA14_13140	-3.2472	hypothetical	unknown
PA14_65940	-3.22775	oxidoreductas	metabolism
PA14_27740	-3.20611	hypothetical	unknown
gtdA	-3.20492	gentisate 1,2-dioxygenase	metabolism
phzE1	-3.17761	phenazin biosynthesis	virulence
PA14_21010	-3.16927	FAD-dependent monooxygenase	metabolism
phzC1	-3.16529	phenazin biosynthesis	virulence
PA14_64930	-3.14924	hydrolase activity	metabolism
PA14_70160	-3.1432	catalytic activity	metabolism
PA14_06970	-3.11761	Cro/CI family transcriptional regulator	regulation
PA14_70170	-3.11723	hypothetical	unknown
PA14_32480	-3.11269	hypothetical	unknown
pchR	-3.10594	pyochelin synthesis	virulence
PA14_67260	-3.09874	probable histidine/phenylalanine ammonia-lyase	aa metabolism
PA14_38640	-3.09565	CoA transferase subunit B	metabolism
PA14_10970	-3.09378	flavodoxin reductase	cellular process
PA14_38660	-3.06838	CoA transferase, subunit A	cellular process
PA14_44530	-3.05672	multidrug efflux system protein MdtI	transport
PA14_02560	-3.05635	triphosphoribosyl-dephospho-CoA synthase	cellular process
PA14_38340	-3.0518	hypothetical	unknown
glcD	-3.04454	glycolate oxidase subunit	metabolism
PA14_13130	-3.02526	hypothetical	unknown
gntR	-3.01855	transcriptional regulator	regulation
hutH	-3.016	histidine ammonia-lyase	aa metabolism
PA14_15360	-3.01413	DNA binding	regulation
PA14_26140	-3.00637	transcriptional regulator	regulation
PA14_35160	-2.99544	hypothetical	unknown
PA14_40030	-2.98798	oxidoreductase activity	cellular process
PA14_16290	-2.98054	hypothetical	unknown
phzS	-2.97771	pyocyanin biosynthesis	virulence
coxB	-2.97632	cytochrome c oxidase subunit II	metabolism
PA14_64940	-2.96944	catalytic activity	cellular process
napF	-2.96908	ferredoxin protein of periplasmic nitrate reducatse	N-metabolism
ldh	-2.96176	leucine dehydrogenase	metabolism
PA14_54630	-2.95159	acyl-CoA dehydrogenase	metabolism
PA14_67300	-2.93055	ABC transporter next histidine operon	aa metabolism
hutG	-2.9158	N-formylglutamate amidohydrolase	aa metabolism
PA14_19900	-2.90819	pyruvate dehydrogenase E1 component subunit alpha	metabolism
PA14_18070	-2.90728	periplasmic metal-binding protein	transport
PA14_05880	-2.87901	hypothetical	unknown
pgl	-2.86138	6-phosphogluconolactonase	metabolism
PA14_43760	-2.84637	hypothetical	unknown
PA14_67270	-2.83441	ABC transporter ATP-binding protein	aa metabolism
PA14_40010	-2.81595	hypothetical	unknown
PA14_37745	-2.81408	carbamoyl transferase	metabolism
PA14_47520	-2.81246	transcriptional regulator	regulation
PA14_01350	-2.81	hypothetical	unknown
PA14_45970	-2.75627	cation-transporting P-type ATPase	transport
PA14_28180	-2.75472	oxidoreductase activity	cellular process
atoB	-2.75179	acetyl-CoA acetyltransferase	metabolism
PA14_16390	-2.7363	GMC-type oxidoreductase	cellular process
PA14_63860	-2.72405	hypothetical	unknown
PA14_12450	-2.72327	acyl-CoA dehydrogenase	metabolism
PA14_31500	-2.71774	AMP-binding protein	cellular process
PA14_20980	-2.71475	short chain dehydrogenase (glucose/ribitol)	metabolism
glcC	-2.69721	transcriptional regulator	metabolism
PA14_21220	-2.68562	response to stress	cellular process
PA14_37760	-2.68373	hypothetical	unknown
PA14_61010	-2.67891	hypothetical	unknown
PA14_03590	-2.67727	hypothetical	unknown
PA14_12740	-2.67201	hypothetical	unknown
PA14_47530	-2.66494	hypothetical	unknown
PA14_12680	-2.66275	short chain dehydrogenase	metabolism
PA14_29660	-2.65655	hypothetical	unknown
edd	-2.65554	phosphogluconate dehydratase	metabolism
PA14_40040	-2.64578	hydrolase activity, acting on carbon-nitrogen (but not peptide) bonds, in linear amides	metabolism
PA14_01310	-2.64389	cytochrome C oxidase assembly protein	metabolism
PA14_67310	-2.63802	amino acid permease next hutH	aa metabolism
PA14_31540	-2.62195	acyl-CoA dehydrogenase activity	metabolism
PA14_30860	-2.61388	hypothetical	unknown
PA14_68940	-2.60337	hypothetical	unknown
PA14_70650	-2.59642	hypothetical	unknown
lipA	-2.59042	lactonizing lipase	metabolism
PA14_36460	-2.58504	hypothetical	unknown
PA14_22980	-2.57789	sugar ABC transporter substrate-binding protein	transport
PA14_32490	-2.56597	hypothetical	unknown
PA14_29620	-2.56488	anaerobic nitric oxide reductase transcriptional regulator	regulation
PA14_55730	-2.56322	AraC family transcriptional regulator	regulation
PA14_28500	-2.56228	hypothetical	unknown
acsA	-2.5424	acetyl-CoA synthetase	metabolism
PA14_02990	-2.53603	MFS transporter	transport
PA14_20940	-2.53456	acyl carrier protein	metabolism
PA14_31470	-2.52866	AMP-binding protein	cellular process
PA14_67410	-2.52841	hypothetical	unknown
PA14_05750	-2.52639	oxidoreductase	cellular process
PA14_46100	-2.52402	transporter	transport
PA14_67280	-2.5219	ABC transporter permease next histidine operon	aa metabolism
PA14_16680	-2.50592	hypothetical	unknown
gnyD	-2.50458	putative isovaleryl-CoA dehydrogenase	metabolism
PA14_11760	-2.50106	ethanolamine ammonia-lyase small subunit	cellular process
zwf	-2.49673	glucose-6-phosphate 1-dehydrogenase	metabolism
PA14_22340	-2.49118	hypothetical	unknown
clpB	-2.48843	chaperon	cellular process
PA14_49690	-2.48258	oxidoreductase	cellular process
PA14_27530	-2.47948	MarR family transcriptional regulator	regulation
dppA2	-2.47787	dipeptide ABC transporter substrate-binding protein DppA2	transport
PA14_65870	-2.47575	hypothetical	unknown
PA14_21000	-2.46757	hypothetical	metabolism
alkB2	-2.4673	alkane-1 monooxygenase	metabolism
fabH2	-2.4632	3-oxoacyl-ACP synthase	metabolism
aroP2	-2.45831	aromatic amino acid transport protein AroP2	transport
PA14_23090	-2.4565	keto-hydroxyglutarate-aldolase/keto-deoxy- phosphogluconate aldolase	metabolism
napE	-2.45245	periplasmic nitrate reductase	N-metabolism
PA14_20900	-2.43976	MFS transporter	transport
PA14_54750	-2.43714	hypothetical	unknown
PA14_70140	-2.4212	aldehyde dehydogenase	metabolism
phhC	-2.41826	aromatic amino acid aminotransferase	aa metabolism
PA14_00600	-2.39982	transcriptional regulator	regulation
PA14_46110	-2.39798	sodium:solute symport protein	transport
PA14_28140	-2.39757	hypothetical	unknown
PA14_36110	-2.39748	hydrolase activity	metabolism
PA14_54080	-2.39637	hypothetical	unknown
rfaD	-2.39531	ADP-L-glycero-D-mannoheptose 6-epimerase	cell envelope
PA14_19370	-2.39513	asparagine synthetase	aa metabolism
PA14_29650	-2.3932	hypothetical	unknown
PA14_02620	-2.38876	epsilon subunit of malonate decarboxylase	metabolism
PA14_51620	-2.38343	transposase	cellular process
cheW	-2.3805	purine-binding chemotaxis protein	motility
PA14_16310	-2.36921	MFS permease	transport
cyp23	-2.35617	cytochrome P450	metabolism
phhA	-2.3554	phenylalanine-4-hydroxylase	aa metabolism
cheA	-2.34791	two component sensor	signal transduction
PA14_24790	-2.34224	outer membrane porin	transport
PA14_13170	-2.33893	metal transporting P-type ATPase	transport
PA14_17570	-2.33888	hypothetical	unknown
phzA2	-2.33842	phenazin biosynthesis	virulence
cynT	-2.32805	carbonate dehydratase	N-metabolism
PA14_22960	-2.32166	two-component sensor	signal transduction
PA14_38050	-2.32071	hypothetical	unknown
PA14_28490	-2.32054	hypothetical	unknown
eutB	-2.31534	ethanolamine ammonia-lyase large subunit	metabolism
PA14_28150	-2.31465	protein binding	cellular process
PA14_46080	-2.3145	hypothetical	unknown
PA14_54540	-2.30973	outer membrane-bounded periplasmic space	cell envelope
PA14_65920	-2.30417	hypothetical	unknown
PA14_61840	-2.30234	Antitoxin HigA	cellular process
PA14_18850	-2.30201	adenylosuccinate lyase	metabolism
PA14_37670	-2.30131	hypothetical	unknown
PA14_42010	-2.3001	hypothetical	unknown
tagT1	-2.29518	ATP binding	cellular process
PA14_49080	-2.28899	acyl-CoA dehydrogenase	metabolism
PA14_51490	-2.28668	hydrolase activity	metabolism
PA14_31960	-2.28609	two-component response regulator	regulation
PA14_32580	-2.27961	two-component response regulator	regulation
PA14_21020	-2.26772	non-ribosomal peptide synthetase	metabolism
fxsA	-2.26171	membrane	cell envelope
PA14_11580	-2.26036	D(-)-tartrate dehydratase activity	metabolism
glpD	-2.25866	Glycerol-3-phosphate dehydrogenase	metabolism
PA14_10360	-2.25834	hypothetical	unknown
PA14_42030	-2.25782	hypothetical	unknown
ansB	-2.25579	glutaminase-asparaginase	metabolism
PA14_20920	-2.25415	hypothetical	unknown
xdhB	-2.24452	xanthine dehydrogenase (xanthine > uric acid)	metabolism
PA14_40110	-2.23624	phospholipase A2 activity	cellular process
PA14_09570	-2.23194	LysR family transcriptional regulator	regulation
PA14_16660	-2.22985	metal-transporting P-type ATPase	transport
rbsA	-2.22919	ribose transport protein	transport
PA14_68290	-2.22834	C4-dicarboxylate transporter	transport
phzB1	-2.2273	phenazin biosynthesis	virulence
PA14_01330	-2.22479	hypothetical	unknown
spuA	-2.22365	glutamine amidotransferas	metabolism
PA14_06000	-2.22198	ClpA/B protease ATP binding subunit	cellular process
rhlC	-2.21543	di-rhamnolipid biosynthesis	metabolism
PA14_17550	-2.21489	hypothetical	unknown
PA14_36450	-2.20886	hypothetical	unknown
cynR	-2.20845	DNA-binding transcriptional regulator	regulation
glpK	-2.2021	Glycerol kinase 2	metabolism
PA14_31240	-2.20096	nrbE-like protein	cell envelope
PA14_13090	-2.20065	acyl-CoA thiolase	metabolism
PA14_27520	-2.19965	glutathione peroxidase	cellular process
phhB	-2.19961	pterin-4-alpha-carbinolamine dehydratase	aa metabolism
PA14_38740	-2.19371	two-component sensor	signal transduction
PA14_03000	-2.19265	hypothetical	unknown
PA14_19380	-2.19136	transcriptional regulator	regulation
PA14_14420	-2.18615	hypothetical	unknown
PA14_18250	-2.18598	phosphotransferase system enzyme I	signal transduction
PA14_22370	-2.18266	[protein-PII] uridylyltransferase activity	cellular process
maiA	-2.18058	maleylacetoacetate isomerase	metabolism
PA14_12470	-2.17713	hypothetical	unknown
hpd	-2.17521	4-hydroxyphenylpyruvate dioxygenase	metabolism
PA14_48570	-2.17337	2-isopropylmalate synthase	metabolism
mexF	-2.17133	RND efflux pump	transport
PA14_71400	-2.16936	hypothetical	unknown
PA14_64780	-2.16313	transcriptional regulator	regulation
braD	-2.16134	branched-chain amino acid transport protein	transport
PA14_55570	-2.15735	hypothetical	unknown
coIII	-2.15194	cytochrome c oxidase subunit III	metabolism
PA14_46750	-2.14932	PA14_46750	cellular process
PA14_36410	-2.14755	hypothetical	unknown
PA14_48830	-2.14626	transcriptional regulator	regulation
PA14_61000	-2.14596	integral component of membrane	cell envelope
PA14_18100	-2.14371	hypothetical	unknown
PA14_18860	-2.14364	hypothetical	unknown
PA14_07870	-2.14328	hypothetical	unknown
PA14_56030	-2.14213	hypothetical	unknown
PA14_29210	-2.14193	hypothetical	unknown
PA14_15810	-2.14063	aminotransferase	cellular process
PA14_46930	-2.1369	ABC transporter permease	transport
PA14_20670	-2.13263	glutamine synthetase	metabolism
ssuB	-2.13242	probable ATP-binding component of ABC transporter	metabolism
gbuA	-2.13068	guanidinobutyrase	metabolism
PA14_13190	-2.12959	ATP binding	cellular process
PA14_28620	-2.1271	hypothetical	unknown
oprN	-2.12674	RND efflux pump porin	transport
PA14_54730	-2.12226	hypothetical	unknown
PA14_48530	-2.12014	AMP-binding protein	cellular process
PA14_16800	-2.11991	efflux transmembrane protein	transport
PA14_21690	-2.11985	ATP-dependent DNA helicase	cellular process
PA14_32360	-2.11516	lysR family transcriptional regulator	regulation
phaJ3	-2.09822	fatty acid synthase activity	cellular process
PA14_64410	-2.09609	zinc ion binding	cellular process
PA14_20960	-2.09373	isomerase	metabolism
PA14_39270	-2.09217	single-species biofilm formation	cellular process
ggt	-2.09161	gamma-glutamyltranspeptidase	metabolism
PA14_20570	-2.09117	chaperone	cellular process
PA14_01660	-2.09102	guanine deaminase	metabolism
gltR	-2.08943	two-component response regulator	regulation
PA14_50880	-2.08882	cell outer membrane	cell envelope
PA14_72500	-2.08708	hypothetical	unknown
PA14_19310	-2.08655	hypothetical	unknown
gnyB	-2.08258	methylcrotonyl-CoA carboxylase, beta-subun	metabolism
braC	-2.08222	branched-chain amino acid transport protein	transport
PA14_22380	-2.07992	DNA polymerase III subunit epsilon	cellular process
PA14_48610	-2.07961	asparagine synthase (glutamine-hydrolyzing) activity	aa metabolism
PA14_01030	-2.07546	hypothetical	unknown
PA14_56590	-2.07462	response to stress	cellular process
fahA	-2.07251	fumarylacetoacetase	metabolism
PA14_68070	-2.07094	periplasmic binding protein	transport
PA14_37680	-2.06851	hypothetical	unknown
PA14_37170	-2.0678	hypothetical	unknown
hmgA	-2.06767	homogentisate 1,2-dioxygenase	metabolism
PA14_40270	-2.06495	cation transporter	transport
PA14_51590	-2.06264	hypothetical	unknown
chiC	-2.06108	chitinase	metabolism
PA14_58330	-2.06042	hypothetical	unknown
pvdO	-2.05832	pyoverdin synthesis	virulence
PA14_27390	-2.05807	cellular aromatic compound metabolic process	metabolism
PA14_28310	-2.05583	enoyl-CoA hydratase	metabolism
cobT	-2.05511	cobalamine biosynthesis	metabolism
PA14_48560	-2.05009	hypothetical	unknown
PA14_53970	-2.04831	aconitate hydratase	metabolism
vanA	-2.04769	vanillate O-demethylase oxygenase subunit	metabolism
PA14_38130	-2.04428	amino acid permease	transport
PA14_47230	-2.03501	MFS transporter	transport
fha2	-2.03224	protein binding	cellular process
prpD	-2.02911	propionate catabolic protein	metabolism
xylZ	-2.02793	toluate 1,2-dioxygenase electron transfer component	metabolism
PA14_36860	-2.01946	hypothetical	unknown
PA14_01470	-2.01784	transcriptional regulator	regulation
PA14_02610	-2.0175	phosphoribosyl-dephospho-CoA transferase	cellular process
gnyR	-2.01732	regulatory gene of gnyRDBHAL cluster	regulation
PA14_39560	-2.01556	chemotaxis transducer	signal transduction
hutC	-2.01532	histidine utilization genes repressor protein	aa metabolism
wbpY	-2.015	glycosyltransferase WbpY	cell envelope
PA14_21510	-2.01388	hypothetical	unknown
PA14_31330	-2.01252	hypothetical	unknown
PA14_30820	-2.01181	methyl-accepting chemotaxis transducer	signal transduction
PA14_02260	-2.01013	two-component response regulator	signal transduction
PA14_00900	-2.00986	hypothetical	unknown
PA14_48600	-2.00781	AMP-binding protein	cellular process
PA14_06640	-2.00778	acyl-CoA dehydrogenase	metabolism
PA14_00850	-2.0071	hypothetical	unknown
PA14_66460	-2.00585	response to stress	cellular process
clpV2	-2.00513	protein metabolic process	metabolism
arcD	-2.00481	arginine/ornithine antiporter	transport
PA14_15820	-2.00447	N-acetylglucosamine-6-phosphate deacetylase	cellular process
PA14_37470	-2.00173	flavin-dependent oxidoreductase	cellular process
PA14_41440	-2.00125	response to stress	cellular process
PA14_34830	-2.00075	oxidoreductase activity	cellular process
metN	2.00197	DL-methionine transporter ATP-binding subunit	transport
PA14_28390	2.00401	hypothetical	unknown
PA14_08010	2.01689	R-pyocin	phage/pyocin
nosD	2.01776	copper transporter	transport
PA14_55770	2.02302	phosphate transporter	transport
pscB	2.02484	type III secretion system	virulence
fliF	2.02757	Flagella M-ring outer membrane protein	motility
PA14_64610	2.02925	lipid metabolic process	metabolism
PA14_25620	2.03112	hypothetical	unknown
PA14_49290	2.0319	integral component of membrane	cell envelope
PA14_06920	2.03654	class III pyridoxal phosphate-dependent aminotransferase	metabolism
sspA	2.04714	stringent starvation protein A	aa metabolism
PA14_06250	2.04804	GNAT family acetyltransferase	cellular process
PA14_12910	2.05401	hypothetical	unknown
PA14_08100	2.05584	R-pyocin	phage/pyocin
PA14_41610	2.06528	hypothetical	unknown
flgF	2.08016	flagellar basal-body rod protein	motility
rpsT	2.08102	30S ribosomal protein	RNA synthesis/modification
PA14_41590	2.08635	cytoplasmic membrane protein	cell envelope
PA14_36200	2.08902	hypothetical	unknown
hemE	2.09124	uroporphyrinogen decarboxylase	metabolism
pscT	2.09263	type III secretion system	virulence
PA14_08130	2.09264	R-pyocin	phage/pyocin
PA14_66510	2.09398	MFS transporter	transport
PA14_58720	2.09528	hypothetical	unknown
PA14_52490	2.09817	hypothetical	unknown
pscO	2.10275	type III secretion system	virulence
moaB1	2.10331	molybdopterin biosynthetic protein B1	metabolism
PA14_64120	2.10863	hypothetical	unknown
nasS	2.10997	nitrate bdg protein	N-metabolism
pcrD	2.1129	type III secretion system	virulence
PA14_51680	2.11704	radical activating enzyme	cellular process
PA14_67780	2.13331	hypothetical membrane protein	cell envelope
PA14_52480	2.1337	hypothetical	unknown
PA14_52440	2.13739	hypothetical	unknown
PA14_58710	2.1417	hypothetical	unknown
PA14_08150	2.15597	R-pyocin	phage/pyocin
atpI	2.16199	F0F1 ATP synthase subunit I	metabolism
cysH	2.16461	3'-phosphoadenosine-5'-phosphosulfate reducta	S-metabolism
PA14_14570	2.16496	hypothetical	unknown
cysI	2.16587	sulfite reductase	S-metabolism
PA14_40330	2.17418	type II protein secretion system complex	transport
PA14_08300	2.17754	F-pyocin, tail componentI	phage/pyocin
PA14_61260	2.18395	hypothetical	unknown
flhA	2.18621	flagellar biosynthesis protein FlhA	motility
PA14_60480	2.18905	hypothetical	unknown
PA14_09880	2.20025	metabolic process	metabolism
PA14_27370	2.21146	ATP-dependent RNA helicase	cellular process
plsX	2.22231	fatty acid biosynthesis protein	metabolism
PA14_20500	2.22599	hypothetical	unknown
PA14_02060	2.22948	cell outer membrane	cell envelope
PA14_12920	2.2324	taurine ABC transporter periplasmic protein	transport
fliE	2.23489	flagellar hook-basal body complex protein	motility
PA14_07980	2.2381	hypothetical	unknown
pcrV	2.24611	type III secretion system	virulence
PA14_34930	2.25615	phycobiliprotein	cellular process
PA14_30720	2.25677	hypothetical	unknown
PA14_19720	2.2616	hypothetical	unknown
PA14_08090	2.26247	R-pyocin	phage/pyocin
PA14_08120	2.26434	R-pyocin tail tube protein	phage/pyocin
PA14_08040	2.26521	R-pyocin, baseplate	phage/pyocin
PA14_01990	2.26537	hypothetical	unknown
ntrC	2.27161	TC response regulator	regulation
PA14_08020	2.27811	R-pyocin	phage/pyocin
PA14_08070	2.29559	R-pyocin, phage tail protein	phage/pyocin
PA14_49010	2.29709	hypothetical	unknown
PA14_67620	2.3012	hypothetical	unknown
PA14_08030	2.30529	R-pyocin	phage/pyocin
aroQ1	2.30544	3-dehydroquinate dehydratase	metabolism
PA14_44311	2.32061	hypothetical	unknown
PA14_41340	2.32316	hypothetical	unknown
PA14_06930	2.32488	glutamine amidotransferase	metabolism
PA14_65220	2.33035	hypothetical	unknown
PA14_23570	2.33363	hypothetical	unknown
exoT	2.34285	TTSS toxin	virulence
PA14_08180	2.35675	lytic control	phage/pyocin
exsA	2.35684	TTSS regulator	virulence
PA14_06890	2.35982	pyruvate kinase pyridoxal phosphate and Mo binding	metabolism
moeA1	2.36523	molybdenum cofactor biosynthetic protein A1	metabolism
PA14_03400	2.37005	hypothetical	unknown
PA14_01390	2.37238	cell redox homeostasis	cellular process
PA14_08190	2.37714	lipoportein, lytic control	phage/pyocin
infA	2.39358	translation initiation factor IF-1	regulation
PA14_62780	2.405	ribosomal small subunit biogenesis	RNA synthesis/modification
exsC	2.40907	TTSS regulator	virulence
PA14_08250	2.4187	F-pyocin	phage/pyocin
PA14_23490	2.43124	hypothetical	unknown
PA14_30680	2.44641	hypothetical	unknown
PA14_16010	2.44942	hypothetical	unknown
PA14_24130	2.48486	hypothetical	unknown
gdhA	2.48788	glutamate dehydrogenase (releases NH3)	N-metabolism
PA14_08270	2.50751	F-pyocin	phage/pyocin
exoY	2.50785	TTSS toxin	virulence
PA14_08230	2.50996	F-pyocin	phage/pyocin
PA14_61760	2.51051	hypothetical	unknown
PA14_08210	2.51882	F-pyocin	phage/pyocin
cioA	2.52856	cyanide insensitive terminal oxidase	metabolism
PA14_61080	2.53754	c4-dicarboxylate-binding protein	transport
exsB	2.55823	TTSS regulator	virulence
kdpC	2.56841	potassium-transporting ATPase, C chain	transport
PA14_36220	2.61285	amino acid permease	transport
PA14_08280	2.62931	F-pyocin, Bacteriophage lambda tail assembly I	phage/pyocin
PA14_42530	2.63049	TTSS, Pcr2	virulence
PA14_08160	2.63901	lytic enzyme, chitinase activity	phage/pyocin
nasT	2.63952	regulator of nitrite/nitrate reductase	regulation
PA14_21570	2.64348	hypothetical	unknown
PA14_41320	2.64427	hypothetical	unknown
PA14_08260	2.64621	F-pyocin, minor tail protein L	phage/pyocin
PA14_54840	2.65043	tRNA-Gly	RNA synthesis/modification
PA14_19970	2.67979	hypothetical	unknown
PA14_08240	2.68518	F-pyocin	phage/pyocin
PA14_08200	2.70008	lytic control	phage/pyocin
PA14_07990	2.70324	R-pyocin	phage/pyocin
PA14_14330	2.70742	chaperone	cellular process
PA14_08110	2.7202	R-pyocin hypothetical	phage/pyocin
mtr	2.73552	Trp permease	transport
PA14_20070	2.73783	cellular response to phosphate starvation	metabolism
PA14_65210	2.74474	tRNA-Leu	RNA synthesis/modification
PA14_08220	2.74896	F-pyocin tail assembly	phage/pyocin
PA14_08600	2.75202	23S ribosomal RNA	RNA synthesis/modification
PA14_40560	2.7582	hypothetical	unknown
PA14_41330	2.76652	tRNA-His	RNA synthesis/modification
PA14_08650	2.79419	tRNA-Tyr	RNA synthesis/modification
PA14_34170	2.80956	hypothetical	unknown
PA14_59560	2.84303	transposase	unknown
PA14_21580	2.84843	hypothetical	unknown
dctA	2.84895	C4-dicarboxylate transporter DctA	transport
sbp	2.8622	sulfate-binding protein	metabolism
PA14_24120	2.87899	tRNA-Asp	RNA synthesis/modification
cysD	2.89872	sulfate adenylyltransferase subunit 2	S-metabolism
PA14_34150	2.91674	sfa3, transcriptional regulator	regulation
glnA	2.93295	glutamine synthetase	N-metabolism
ureE	2.93536	urease accessory protein UreE	metabolism
lldP	2.94084	L-lactate permease	metabolism
PA14_08660	2.96015	tRNA-Gly	RNA synthesis/modification
oprO	2.96078	Pyrophosphate-specific outer membrane porin	transport
PA14_43910	2.97645	hypothetical	unknown
PA14_40540	2.98679	hypothetical	unknown
PA14_27620	3.00391	tRNA-Gly	RNA synthesis/modification
PA14_21590	3.00519	hypothetical	unknown
PA14_08670	3.0125	tRNA-Thr	RNA synthesis/modification
PA14_13010	3.04884	lipoportein	cell envelope
PA14_42540	3.12082	TTSS, Pcr1	virulence
popN	3.12988	type III secretion system	virulence
PA14_21600	3.13255	hypothetical	unknown
PA14_19490	3.13968	1-Cys peroxiredoxin LsfA	metabolism
pscN	3.15438	type III secretion system ATPase	virulence
PA14_08140	3.16817	R-pyocin, Phage Tail Protein X	phage/pyocin
PA14_19530	3.22655	NAD(P)H-dependent FMN reductase	S-metabolism
PA14_34740	3.26616	hypothetical	unknown
PA14_60150	3.26862	tRNA-Lys	RNA synthesis/modification
metE	3.2993	methionin biosynthesis	metabolism
PA14_27190	3.29984	tRNA-Ser	RNA synthesis/modification
PA14_27610	3.35903	tRNA-Gly	RNA synthesis/modification
PA14_19500	3.38753	sulfur metabolic process	S-metabolism
PA14_14560	3.41118	hypothetical	unknown
PA14_66420	3.42061	sulfite exporter TauE/safE	S-metabolism
PA14_19700	3.52352	aldolase	metabolism
lldD	3.64356	L-lactate dehydrogenase	metabolism
PA14_03710	3.64928	hypothetical	unknown
ccoN-2	3.70428	cbb3-type cytochrome c oxidase subunit I	metabolism
PA14_23580	3.70515	tRNA-Glu	RNA synthesis/modification
PA14_64280	3.78809	branched-chain amino acid ABC transporter permease	transport
PA14_52320	3.82013	tRNA-Met	RNA synthesis/modification
PA14_24780	3.87289	ammonium transporter	transport
PA14_59570	3.91256	transposase	unknown
narK1	3.95788	nitrite extrusion protein I	transport
PA14_63100	4.386	ferredoxin, cytochrome type D-lactate DH (4Fe-4S)	metabolism
PA14_21810	4.53631	tRNA-Asp	RNA synthesis/modification
PA14_34730	4.59011	XRE family transcriptional regulator	regulation
PA14_62090	4.6553	16S ribosomal RNA	RNA synthesis/modification
fdnI	4.76196	nitrate inducible formate DH accessory protein	metabolism
PA14_19650	4.78618	monooxygenase involved in antibiotic synthesis	metabolism
PA14_61830	4.88597	tRNA-Met	RNA synthesis/modification
PA14_62060	5.05117	23S ribosomal RNA	RNA synthesis/modification
PA14_55631	5.05338	23S ribosomal RNA	RNA synthesis/modification
PA14_64270	5.08266	Leu/Ile/Val-binding protein family signature	transport
fdnH	5.55483	nitrate inducible formate DH accessory protein	metabolism
PA14_19680	6.51903	CidA, LrgA holin like proteins in Staph	cell envelope
PA14_19690	7.77383	CidB, LrgB anti-holin proteins in Staph	cell envelope
lldA	14.1333	L-lactate dehydrogenase	metabolism
